# Supplementary material for: Effect of Postbiotic Bifidobacterium longum CECT 7347 on Gastrointestinal Symptoms, Serum Biochemistry, and Intestinal Microbiota in Healthy Adults: A Randomised, Parallel, Double-Blind, Placebo-Controlled Pilot Study
Source: Nutrients. 2024 Nov 19;16(22):3952. doi: 10.3390/nu16223952 (PMC11597252; doi:10.3390/nu16223952)
Supplement: Supplementary file 1 [file nutrients-16-03952-s001.zip]

Archive with 1 entries (1 files):
- nutrients-3299848-supplementary.pdf
